# Supplementary material for: Preservation of myocardial contractility during acute hypoxia with OMX-CV, a novel oxygen delivery biotherapeutic
Source: PLoS Biol. 2018 Oct 18;16(10):e2005924. doi: 10.1371/journal.pbio.2005924 (PMC6193608; doi:10.1371/journal.pbio.2005924)
Supplement: S1 Table — (XLSX) [file pbio.2005924.s001.xlsx]

## Sheet: Fig 2C-2G, Fig 3, Fig 4A & B
	Raw Physiology Data Averages for all animals and all time points
	OMX																		CTRL
	SysSAP	DiaSAP	MeanSAP	HR	Mean	SysPAP	DiaPAP	MeanPAP	Mean	LAP	RAP	LPAQ		iLPAQ	iLAPVR				SysSAP	DiaSAP	MeanSAP	HR	Mean	SysPAP	DiaPAP	MeanPAP	Mean	LAP	RAP	LPAQ		iLPAQ	iLAPVR
0	85.7938	55.7123	65.4523	155.923	65.4662	21.3008	8.97692	15.2854	15.29	3.43154	1.96769	0.836154		0.060155	197.055			0	113.052	62.4815	74.3369	164.769	73.7662	23.2692	11.3054	15.3692	15.3738	3.40615	2.21385	0.586154		0.0558242	214.299
	86.12	51.0554	63.1623	133.154	63.16	24.05	11.5446	17.0454	17.0354	3.02308	2.60846	0.810769		0.0482601	290.557				112.508	76.0685	87.86	142.077	87.8469	21.6692	6.73231	14.2208	14.2177	0.628462	0.249231	0.976154		0.0503172	270.132
	97.7923	53.1	67.4423	128.769	67.4423	19.3677	6.36231	12.5962	12.61	1.38385	1.60462	1.01615		0.0623407	179.855				95.0431	54.5369	70.0546	112	70.0585	23.7392	8.88923	15.5069	15.4962	1.81769	1.42154	1.02923		0.0571795	239.408
	89.3269	53.0846	63.9646	111.154	64.0138	26.2331	11.2908	17.0838	17.0885	4.37	3.59538	0.713077		0.0454189	279.924				94.55	38.4038	55.2454	109.769	55.2038	22.2562	7.73077	14.0223	14.0262	2.52385	1.77769	0.411538		0.0364193	315.724
	90.76	47.1046	60.8654	115.154	60.8615	27.9031	11.9892	19.2531	19.2546	3.76154	3.16538	0.641538		0.0396011	391.189				107.15	54.1715	69.5454	140	69.5277	25.7054	11.99	18.5923	18.5869	3.77615	3.91231	0.300769		0.0417735	354.678
	92.9608	50.4592	61.5838	104.692	61.4477	25.2046	8.69692	14.9431	14.9477	3.99538	2.62	0.701538		0.0298527	366.724				108.802	79.4115	86.9446	157.308	86.8854	23.3138	14.9546	19.0569	19.0592	4.58	0.909231	0.740769		0.0398263	363.502
																			107.258	63.8069	76.9108	139.154	76.9269	22.3938	8.95385	13.3362	13.3354	2.41231	1.68154	0.666154		0.0352462	309.929
AVG	90.459	51.7527	63.7451	124.808	63.7319	24.0099	9.81013	16.0345	16.0377	3.32756	2.59359	0.786538		0.0476048	284.217			AVG	105.48	61.2687	74.414	137.868	74.3165	23.1924	10.0795	15.7292	15.7279	2.73495	1.73791	0.672967		0.0452266	295.382
STDEV	4.51661	2.93366	2.44686	18.6428	2.4754	3.17546	2.18037	2.28284	2.27791	1.05854	0.735021	0.13373		0.0123212	85.7876			STDEV	7.66042	13.9916	11.2116	20.7533	11.214	1.32093	2.83795	2.24965	2.24913	1.31442	1.15197	0.270155		0.00912284	56.4606
15	105.333	63.7115	75.4762	171.692	75.4023	27.2246	11.5931	20.0831	20.0777	3.72385	6.65462	0.770769		0.055451	295.021			15	136.038	84.4754	99.2054	173.615	99.2062	34.05	16.5123	22.2215	22.2185	3.69615	2.58462	0.544615		0.0518681	357.163
	162.08	79.4823	103.614	127.615	103.63	36.3085	12.4215	22.7654	22.7792	5.91077	4.05615	0.735385		0.0437729	385.047				104.315	57.4408	70.8462	118.231	70.8346	28.6131	12.1938	20.1777	20.1777	0.346923	1.01385	0.8		0.0412371	480.896
	97.6192	40.4938	64.5446	166.385	64.3046	30.9492	10.3631	19.4592	19.3854	4.92538	4.50154	1.03		0.0631902	230.002				118.712	55.1985	78.7508	173.462	78.6931	34.9362	14.1938	23.6208	23.6008	6.74692	3.34462	1.03		0.0572222	294.883
	105.808	46.6915	71.8492	170.846	71.8462	51.3	15.2838	28.4723	28.4723	6.31769	4.10923	1.03154		0.0657031	337.193				140.221	50.1369	74.8646	157.231	74.9277	36.9477	10.0585	22.5277	22.5285	2.89231	1.74615	0.561538		0.0496937	395.128
	96.4185	46.9269	69.7231	251.462	69.7446	47.29	20.4	30.7369	30.7392	9.16692	6.10692	1.10769		0.0683761	315.461				93.93	34.8592	47.98	150.538	47.9892	41.9638	20.8138	30.6185	30.6177	2.93923	4.33769	0.324615		0.0450855	613.928
	148.507	85.0885	102.801	129.385	101.718	34.6654	10.6292	20.75	20.6423	4.27769	2.43538	0.899231		0.0382651	430.478				137.668	81.42	96.61	167.846	96.6485	34.1769	19.6685	26.8346	26.8346	3.53077	4.06769	1.01231		0.0544251	428.182
																			164.655	85.0392	104.992	165.308	104.876	36.2208	14.3992	22.1877	22.1854	3.97154	2.53692	1.03077		0.0545381	334.008
AVG	119.294	60.3991	81.3346	169.564	81.1076	37.9563	13.4485	23.7112	23.6827	5.72038	4.64397	0.929103		0.0557931	332.2			AVG	127.934	64.0814	81.8926	158.033	81.8822	35.2726	15.4057	24.0269	24.0233	3.44626	2.80451	0.757692		0.0505814	414.884
STDEV	28.4742	18.71	17.31	44.939	17.0986	9.41261	3.83816	4.75257	4.78034	1.94788	1.53053	0.152352		0.0123538	70.1189			STDEV	24.0103	19.6942	19.9217	19.4555	19.9006	3.9924	3.87372	3.54031	3.54087	1.88899	1.20309	0.284832		0.00569349	107.095
30	122.135	64.4623	81.1338	164.538	81.1062	34.4708	12.1115	23.0962	23.0838	4.78462	3.79077	0.886923		0.0638074	286.981			30	137.312	83.44	95.6869	199.154	95.5938	35.67	17.0277	22.9846	22.9854	3.65231	2.50769	0.526154		0.0501099	385.798
	173.325	88.8377	113.526	132.846	113.402	40.6331	13.9231	25.0777	25.0638	8.44692	5.38462	0.753846		0.0448718	370.629				123.108	64.1669	80.4177	133.692	80.3762	26.1738	16.4869	21.2054	21.1985	1.04385	1.97615	0.9		0.0463918	434.593
	84.81	41.66	60.2031	216.308	60.1885	37.1792	15.21	24.3392	24.3338	13.5208	7.12769	0.953077		0.058471	185.023				92.0169	45.8585	67.1769	245.846	67.1746	33.75	14.7846	23.1192	23.1092	9.61231	5.43538	1.02154		0.0567521	237.998
	105.794	49.4385	73.9815	177.615	73.9662	51.4515	15.0754	28.7346	28.7069	6.06	5.17923	1.08462		0.0690838	328.219				124.264	39.19	63.16	150.923	63.1038	34.6869	10.5615	22.0908	22.0785	3.52308	2.41231	0.565385		0.050034	371.101
	87.7892	39.9685	60.9538	199.385	60.9485	44.2654	19.0262	29.6477	29.6485	8.18846	6.18077	0.896923		0.0553656	387.591				68.5238	23.4423	33.2362	121.385	33.27	35.13	16.96	24.9231	24.9392	3.27462	4.65538	0.254615		0.0353632	612.174
	138.163	74.1738	91.6431	130.923	90.5708	36.3554	11.1646	22.2969	22.2838	5.47462	2.87923	0.966923		0.0411457	408.848				144.439	66.8208	87.0869	180.385	87.1031	37.3408	17.2115	26.7485	26.7431	3.73462	4.86154	1.16231		0.0624897	368.282
																			153.946	82.2877	100.432	158.846	100.358	34.4538	14.6223	22.3977	22.3892	4.34692	2.79308	1.01385		0.0536427	336.5
AVG	118.669	59.7568	80.2403	170.269	80.0304	40.7259	14.4185	25.5321	25.5201	7.7459	5.09038	0.923718		0.0554575	327.882			AVG	120.516	57.8866	75.3138	170.033	75.2827	33.8865	15.3792	23.3527	23.349	4.16967	3.52022	0.777692		0.0506833	392.35
STDEV	33.6007	19.4999	20.2554	34.6487	20.1024	6.29893	2.77286	3.00745	3.00743	3.18768	1.54998	0.109128		0.0107831	82.498			STDEV	30.2989	22.54	23.0764	42.5842	23.0438	3.58528	2.37828	1.88427	1.8885	2.61727	1.40956	0.331681		0.00855229	114.108
45	122.852	56.5523	80.5277	197.462	80.5215	36.1846	14.2608	26.0462	26.04	7.25	6.29231	1.00538		0.0723298	259.867			45	119.86	50.2492	71.6346	220.538	71.6362	36.3262	17.4431	24.0577	24.0615	3.58077	2.94923	0.548462		0.0522344	392.02
	153.275	87.6292	103.485	168.692	103.402	31.1992	16.1738	23.4569	23.4477	8.43769	7.10615	0.761538		0.0453297	331.333				80.0838	27.6762	41.43	188.154	41.3946	26.1338	12.5269	19.2262	19.2238	2.65077	5.60615	0.758462		0.039096	423.967
	73.5085	34.4023	51.0885	202.538	51.0723	31.7577	12.48	21.3838	21.3954	9.45308	4.68615	0.890769		0.0546484	218.319				89.4592	44.59	64.7792	240.462	64.7915	35.0631	15.1538	24.1569	24.1569	6.67	6.61846	1.03		0.0572222	305.597
	89.4669	41.8892	61.9862	177.308	62.0138	51.6646	17.0092	29.6569	29.6546	6.20385	6.54231	1.01385		0.0645762	363.185				134.863	51.0477	76.5285	196.308	76.5508	36.3423	13.1069	24.1931	24.2008	3.75692	2.36538	0.603077		0.0533696	382.917
	95	45.5754	69.0662	193.077	69.0677	43.7908	20.3362	30.3531	30.3423	6.61846	5.58	0.869231		0.0536562	442.346				79.2646	27.3162	39.3131	126.385	39.3092	34.8508	16.4015	25.1823	25.18	3.81615	4.73	0.31		0.0430556	496.246
	148.862	83.3485	101.083	147.538	100.929	39.3362	11.6138	23.4938	23.4738	3.62077	2.39308	1.00846		0.0429133	463.099				140.962	53.6885	79.1369	180.692	79.1538	40.7054	17.9585	28.6469	28.6577	4.35077	7.90846	1.21385		0.0652605	372.295
																			131.53	54.6208	76.4323	168.308	76.3431	36.1938	15.7785	23.7308	23.7192	4.16154	2.62231	1.02538		0.0542532	360.702
AVG	113.827	58.2328	77.8728	181.103	77.8344	38.9888	15.3123	25.7318	25.7256	6.93064	5.43333	0.924872		0.0555756	346.358			AVG	110.86	44.1698	64.1792	188.692	64.1685	35.0879	15.4813	24.1705	24.1714	4.14099	4.68571	0.784176		0.0520702	390.535
STDEV	32.9802	22.3293	21.209	20.8109	21.1548	7.80622	3.21457	3.6318	3.62933	2.01578	1.70815	0.102296		0.011239	97.1861			STDEV	27.0616	11.8347	16.9222	36.7748	16.9258	4.3992	2.05723	2.7603	2.76405	1.24016	2.14584	0.3207		0.00872357	58.8642
60	97.8846	43.2923	63.6231	201.308	63.6323	34.6715	13.7354	23.4508	23.44	4.91462	3.86154	0.947692		0.0681793	271.874			60	94.9585	34.5254	54.5646	218.923	54.5469	35.7292	18.4546	25.1277	25.1415	7.93385	4.96154	0.524615		0.0499634	344.129
	157.578	88.2808	105.205	199.923	104.975	34.9177	18.1808	25.9731	25.9746	8.48	7.47077	0.786923		0.0468407	373.459				107.378	41.7815	58.9831	182.615	58.9969	30.0415	12.0985	20.99	20.9977	3.43	5.21308	0.823077		0.0424266	413.891
	74.5538	34.3115	51.1908	200.615	51.2023	31.5146	11.5462	20.5069	20.5054	5.40923	4.18077	0.971538		0.0596036	253.302				70.4246	35.4154	49.99	230.846	49.9854	33.9785	16.2477	23.9792	23.9808	4.59	5.93615	1.03		0.0572222	338.841
	83.11	38.4469	56.9392	177.077	56.9485	53.0646	18.1923	31.3985	31.36	6.06308	6.25385	0.995385		0.0634003	399.61				122.354	44.3146	69.0069	207.462	69.0177	39.5185	14.6738	26.3454	26.3338	3.38923	2.06538	0.587692		0.0520082	441.395
	90.8146	40.88	63.8823	187.231	63.8962	45.4569	20.5362	31.4977	31.4838	5.58846	5.23308	0.926923		0.0572175	452.82				84.0523	28.8485	41.6923	146.308	41.0023	35.6554	17.0746	25.3915	25.3808	2.84077	3.49077	0.313846		0.0435897	517.341
	110.648	48.2108	65.4708	138.538	65.4077	37.0469	11.7108	22.3585	22.3631	3.72308	2.42231	0.874615		0.0372177	500.713				138.727	60.6469	82.4308	184.231	82.3692	38.9338	18.5885	28.3838	28.3669	4.41154	9.53923	1.15846		0.0622829	384.894
																			120.7	48.1938	72.0638	183.538	72.0646	38.3623	16.4023	24.58	24.5562	4.04923	2.51538	1.03308		0.0546602	375.608
AVG	102.432	48.9037	67.7185	184.115	67.6771	39.4454	15.6503	25.8642	25.8545	5.69641	4.90372	0.917179		0.0554098	375.296			AVG	105.514	41.9609	61.2474	193.418	61.1404	36.0313	16.22	24.9711	24.9654	4.3778	4.81736	0.781538		0.0517362	402.3
STDEV	29.7144	19.8453	19.1369	24.3072	19.0446	8.16776	3.8149	4.67314	4.66149	1.58001	1.80484	0.0759939		0.0114206	97.8906			STDEV	23.8888	10.5171	14.0526	28.1859	14.2015	3.32522	2.26367	2.26284	2.25559	1.68511	2.52842	0.31388		0.00714292	62.348

## Sheet: Fig 5A
treatment:
Veh	OMX-CV
1.07463	0.437874
1.30659	0.781454
0.618781	0.509768
1.05546	0.363558
1.34824	0.755027
0.596293	0.550991

## Sheet: Fig 6C
	RV ESPVR at 1 hour hypoxia
	Veh	OMX-CV
	0.230623	1.88235
	0.772201	2.70833
	0.847561	0.699301
	0.705882	1.46226
	0.749088	4.27184

## Sheet: Fig 6D
	LV ESPVR at 1 hour hypoxia
	0.715385	1.18193
	0.152708	0.943662
	0.372152	0.843504
	0.626781	0.879736
	0.577647	2.53
	0.921212

## Sheet: Fig 6E
	Epinephrine Levels at 1 hour hypoxia
	Veh	OMX-CV
	9.56155	15.1293
	12.3794	1.56236
	21.6043	2.26887
	25.3825	1.87622
	12.75	2.81073
	1.31358	3.20127

## Sheet: Fig 6F
	Norepinephrine Levels at 1 hour hypoxia
	Veh	OMX-CV
	37.1544	10.241
	59.1301	11.0235
	22.4093	11.0168
	41.1954	8.56627
	11.0784	18.187
	8.89487	4.41474

## Sheet: Table 1 Data
		CTRL
		SysSAP	DiaSAP	MeanSAP	HR	Mean	SysPAP	DiaPAP	MeanPAP	Mean	LAP	RAP	LPAQ		iLPAQ	iLAPVR
	15	136.038	84.4754	99.2054	173.615	99.2062	34.05	16.5123	22.2215	22.2185	3.69615	2.58462	0.544615		0.0518681	357.163
		104.315	57.4408	70.8462	118.231	70.8346	28.6131	12.1938	20.1777	20.1777	0.346923	1.01385	0.8		0.0412371	480.896
		118.712	55.1985	78.7508	173.462	78.6931	34.9362	14.1938	23.6208	23.6008	6.74692	3.34462	1.03		0.0572222	294.883
		140.221	50.1369	74.8646	157.231	74.9277	36.9477	10.0585	22.5277	22.5285	2.89231	1.74615	0.561538		0.0496937	395.128
		93.93	34.8592	47.98	150.538	47.9892	41.9638	20.8138	30.6185	30.6177	2.93923	4.33769	0.324615		0.0450855	613.928
		137.668	81.42	96.61	167.846	96.6485	34.1769	19.6685	26.8346	26.8346	3.53077	4.06769	1.01231		0.0544251	428.182
		164.655	85.0392	104.992	165.308	104.876	36.2208	14.3992	22.1877	22.1854	3.97154	2.53692	1.03077		0.0545381	334.008
	AVG	127.934	64.0814	81.8926	158.033	81.8822	35.2726	15.4057	24.0269	24.0233	3.44626	2.80451	0.757692		0.0505814	414.884
	STDEV	24.0103	19.6942	19.9217	19.4555	19.9006	3.9924	3.87372	3.54031	3.54087	1.88899	1.20309	0.284832		0.00569349	107.095
		OMX
		SysSAP	DiaSAP	MeanSAP	HR	Mean	SysPAP	DiaPAP	MeanPAP	Mean	LAP	RAP	LPAQ		iLPAQ	iLAPVR
	15	105.333	63.7115	75.4762	171.692	75.4023	27.2246	11.5931	20.0831	20.0777	3.72385	6.65462	0.770769		0.055451	295.021
		162.08	79.4823	103.614	127.615	103.63	36.3085	12.4215	22.7654	22.7792	5.91077	4.05615	0.735385		0.0437729	385.047
		97.6192	40.4938	64.5446	166.385	64.3046	30.9492	10.3631	19.4592	19.3854	4.92538	4.50154	1.03		0.0631902	230.002
		105.808	46.6915	71.8492	170.846	71.8462	51.3	15.2838	28.4723	28.4723	6.31769	4.10923	1.03154		0.0657031	337.193
		96.4185	46.9269	69.7231	251.462	69.7446	47.29	20.4	30.7369	30.7392	9.16692	6.10692	1.10769		0.0683761	315.461
		148.507	85.0885	102.801	129.385	101.718	34.6654	10.6292	20.75	20.6423	4.27769	2.43538	0.899231		0.0382651	430.478
	AVG	119.294	60.3991	81.3346	169.564	81.1076	37.9563	13.4485	23.7112	23.6827	5.72038	4.64397	0.929103		0.0557931	332.2
	STDEV	28.4742	18.71	17.31	44.939	17.0986	9.41261	3.83816	4.75257	4.78034	1.94788	1.53053	0.152352		0.0123538	70.1189
	p-value	0.653287	0.979852	0.834416	0.497552	0.848584	0.570729	0.463492	0.808569	0.801777	0.0736531	0.0533876	0.339148		0.359025	0.121946
		CTRL
		SysSAP	DiaSAP	MeanSAP	HR	Mean	SysPAP	DiaPAP	MeanPAP	Mean	LAP	RAP	LPAQ		iLPAQ	iLAPVR
	60	94.9585	34.5254	54.5646	218.923	54.5469	35.7292	18.4546	25.1277	25.1415	7.93385	4.96154	0.524615		0.0499634	344.129
		107.378	41.7815	58.9831	182.615	58.9969	30.0415	12.0985	20.99	20.9977	3.43	5.21308	0.823077		0.0424266	413.891
		70.4246	35.4154	49.99	230.846	49.9854	33.9785	16.2477	23.9792	23.9808	4.59	5.93615	1.03		0.0572222	338.841
		122.354	44.3146	69.0069	207.462	69.0177	39.5185	14.6738	26.3454	26.3338	3.38923	2.06538	0.587692		0.0520082	441.395
		84.0523	28.8485	41.6923	146.308	41.0023	35.6554	17.0746	25.3915	25.3808	2.84077	3.49077	0.313846		0.0435897	517.341
		138.727	60.6469	82.4308	184.231	82.3692	38.9338	18.5885	28.3838	28.3669	4.41154	9.53923	1.15846		0.0622829	384.894
		120.7	48.1938	72.0638	183.538	72.0646	38.3623	16.4023	24.58	24.5562	4.04923	2.51538	1.03308		0.0546602	375.608
	AVG	105.514	41.9609	61.2474	193.418	61.1404	36.0313	16.22	24.9711	24.9654	4.3778	4.81736	0.781538		0.0517362	402.3
	STDEV	23.8888	10.5171	14.0526	28.1859	14.2015	3.32522	2.26367	2.26284	2.25559	1.68511	2.52842	0.31388		0.00714292	62.348
		OMX
		SysSAP	DiaSAP	MeanSAP	HR	Mean	SysPAP	DiaPAP	MeanPAP	Mean	LAP	RAP	LPAQ		iLPAQ	iLAPVR
	60	97.8846	43.2923	63.6231	201.308	63.6323	34.6715	13.7354	23.4508	23.44	4.91462	3.86154	0.947692		0.0681793	271.874
		157.578	88.2808	105.205	199.923	104.975	34.9177	18.1808	25.9731	25.9746	8.48	7.47077	0.786923		0.0468407	373.459
		74.5538	34.3115	51.1908	200.615	51.2023	31.5146	11.5462	20.5069	20.5054	5.40923	4.18077	0.971538		0.0596036	253.302
		83.11	38.4469	56.9392	177.077	56.9485	53.0646	18.1923	31.3985	31.36	6.06308	6.25385	0.995385		0.0634003	399.61
		90.8146	40.88	63.8823	187.231	63.8962	45.4569	20.5362	31.4977	31.4838	5.58846	5.23308	0.926923		0.0572175	452.82
		110.648	48.2108	65.4708	138.538	65.4077	37.0469	11.7108	22.3585	22.3631	3.72308	2.42231	0.874615		0.0372177	500.713
	AVG	102.432	48.9037	67.7185	184.115	67.6771	39.4454	15.6503	25.8642	25.8545	5.69641	4.90372	0.917179		0.0554098	375.296
	STDEV	29.7144	19.8453	19.1369	24.3072	19.0446	8.16776	3.8149	4.67314	4.66149	1.58001	1.80484	0.0759939		0.0114206	97.8906
	p-value	0.768835	0.551385	0.601688	0.747046	0.596873	0.378522	0.915094	0.679346	0.678793	0.0214048	0.936414	0.505929		0.562579	0.456337

## Sheet: Table 1
					VEH	OMX-CV
							p-value
			Hgb		9.38 ±	9.32	0.83
											VEH	OMX-CV
			SysSAP	Hypoxia Bsln	127.934	119.294	0.653287		SysSAP	15	24.0103	28.4742
				Hypoxia 60min	105.514	102.432	0.768835			60	23.8888	29.7144
			DiaSAP	Hypoxia Bsln	64.0814	60.3991	0.979852		DiaSAP	15	19.6942	18.71
				Hypoxia 60min	41.9609	48.9037	0.551385			60	10.5171	19.8453
			MeanSAP	Hypoxia Bsln	81.8926	81.3346	0.834416		MeanSAP	15	19.9217	17.31
				Hypoxia 60min	61.2474	67.7185	0.601688			60	14.0526	19.1369
			HR	Hypoxia Bsln	158.033	169.564	0.497552		HR	15	19.4555	44.939
				Hypoxia 60min	193.418	184.115	0.747046			60	28.1859	24.3072
			SysPAP	Hypoxia Bsln	35.2726	37.9563	0.570729		SysPAP	15	3.9924	9.41261
				Hypoxia 60min	36.0313	39.4454	0.378522			60	3.32522	8.16776
			DiaPAP	Hypoxia Bsln	15.4057	13.4485	0.463492		DiaPAP	15	3.87372	3.83816
				Hypoxia 60min	16.22	15.6503	0.915094			60	2.26367	3.8149
			MeanPAP	Hypoxia Bsln	24.0269	23.7112	0.808569		MeanPAP	15	3.54031	4.75257
				Hypoxia 60min	24.9711	25.8642	0.679346			60	2.26284	4.67314
			LAP	Hypoxia Bsln	3.44626	5.72038	0.0736531		LAP	15	1.88899	1.94788
				Hypoxia 60min	4.3778	5.69641	0.0214048			60	1.68511	1.58001
			RAP	Hypoxia Bsln	2.80451	4.64397	0.0533876		RAP	15	1.20309	1.53053
				Hypoxia 60min	4.81736	4.90372	0.936414			60	2.52842	1.80484
			iLPAQ	Hypoxia Bsln	0.0505814	0.0557931	0.359025		iLPAQ	15	0.00569349	0.0123538
				Hypoxia 60min	0.0517362	0.0554098	0.562579			60	0.00714292	0.0114206
			iLAPVR	Hypoxia Bsln	414.884	332.2	0.121946		iLAPVR	15	107.095	70.1189
				Hypoxia 60min	402.3	375.296	0.456337			60	62.348	97.8906
					VEH	OMX-CV
					Avg ± SD	Avg ± SD	p-value
			Hgb		9.38 ± 1.2	9.32 ± 1.5	0.83
			SysSAP	Hypoxia Bsln	127.9 ± 24	119.3 ± 28.5	0.653287
				Hypoxia 60min	105.5 ± 23.9	102.43 ± 29.7	0.768835
			DiaSAP	Hypoxia Bsln	64.1 ± 19.7	60.4 ± 18.7	0.979852
				Hypoxia 60min	42.0 ± 10.5	48.9 ± 19.8	0.551385
			MeanSAP	Hypoxia Bsln	81.9 ± 19.9	81.3 ± 17.3	0.834416
				Hypoxia 60min	61.3 ± 14	67.7 ± 19.1	0.601688
			HR	Hypoxia Bsln	158.0 ± 19.5	169.6 ± 44.9	0.497552
				Hypoxia 60min	193.4 ± 28.2	184.1 ± 24.3	0.747046
			SysPAP	Hypoxia Bsln	35.3 ± 4.0	38.0 ± 9.4	0.570729
				Hypoxia 60min	36.0 ± 3.3	39.5 ± 8.2	0.378522
			DiaPAP	Hypoxia Bsln	15.4 ± 3.9	13.5 ± 3.8	0.463492
				Hypoxia 60min	16.2 ± 2.3	15.7 ± 3.8	0.915094
			MeanPAP	Hypoxia Bsln	24.0 ± 3.5	23.7 ± 4.8	0.808569
				Hypoxia 60min	25.0 ± 2.3	25.9 ± 4.7	0.679346
			LAP	Hypoxia Bsln	3.5 ± 1.9	5.7 ± 1.9	0.0736531
				Hypoxia 60min	4.4 ± 1.7	5.7 ± 1.6	0.0214048
			RAP	Hypoxia Bsln	2.8 ± 1.2	4.6 ± 1.5	0.0533876
				Hypoxia 60min	4.8 ± 2.5	4.9 ± 1.8	0.936414
			iLPAQ	Hypoxia Bsln	.051 ± .006	.056 ± .012	0.359025
				Hypoxia 60min	.052 ± .007	.055 ± .011	0.562579
			iLAPVR	Hypoxia Bsln	414.9 ± 107.1	332.2 ± 70.1	0.121946
				Hypoxia 60min	402.3 ± 62.3	375.3 ± 97.9	0.456337

## Sheet: Baseline Data
		OMX		Hg	Weight	Sex
		3608B		10.4	13.9	F
		3608C		9.7	16.8	M
		3610C		8.6	16.3	F
		3623B		7.4	15.7	M
		3623C		8.2	16.2	F
		3625B		11.6	23.5	M
			AVG	9.31667	17.0667
			STDEV	1.54715	3.30737
		Ctrl		Hg	Weight	Sex
		3602B		7.7	10.5	F
		3609B		10.6	19.4	F
		3610B		8.7	18	M
		3621C		8.5	11.3	F
		3622B		10.2	7.2	M
		3619B		10.4	18.6	F
		3624B		7.9	18.9	F
			AVG	9.38333	15.5667
			STDEV	1.15138	5.08199
				0.825369
